# Supplementary material for: Discovery and validation of immune-associated long non-coding RNA biomarkers associated with clinically molecular subtype and prognosis in diffuse large B cell lymphoma
Source: Mol Cancer. 2017 Jan 19;16:16. doi: 10.1186/s12943-017-0580-4 (PMC5248456; doi:10.1186/s12943-017-0580-4)
Supplement: Additional file 1: Table S1. — Differential expression of lncRNAs between the two major clinically molecular subtypes of DLBCL (ABC and GCB) (p-value < 0.01 and FDR < 0.15). (XLS 42 kb) [file 12943_2017_580_MOESM1_ESM.xls]

## Sheet: Differentially expressed lncRNA
lncRNAs	p-value	Up or Down (ABC vs.GCB)	FDR
ENSG00000240666.2	4.33e-15	D	1.01e-11
ENSG00000223479.3	2.91e-12	D	3.39e-09
ENSG00000224660.1	4.93e-12	U	3.83e-09
ENSG00000254418.1	2.96e-11	D	1.73e-08
ENSG00000231163.4	2.76e-10	D	1.29e-07
ENSG00000259354.4	3.7e-10	D	1.44e-07
ENSG00000226688.5	5.34e-10	U	1.78e-07
ENSG00000231090.1	3.88e-09	U	1.13e-06
ENSG00000259976.1	6.09e-08	D	1.58e-05
ENSG00000224730.1	1.03e-07	U	2.36e-05
ENSG00000245864.2	1.12e-07	D	2.36e-05
ENSG00000260303.1	1.33e-07	D	2.57e-05
ENSG00000229558.2	2.2e-07	U	3.94e-05
ENSG00000255443.1	3.48e-07	U	5.8e-05
ENSG00000236901.4	9.02e-07	D	0.000140042
ENSG00000279130.1	2.57e-06	D	0.000373656
ENSG00000245694.7	3.49e-06	D	0.000470966
ENSG00000263069.4	3.64e-06	U	0.000470966
ENSG00000227039.5	4.14e-06	D	0.000508063
ENSG00000281041.1	8.48e-06	U	0.000969739
ENSG00000259439.2	8.74e-06	D	0.000969739
ENSG00000259941.1	9.21e-06	D	0.000975289
ENSG00000233922.2	1.01e-05	D	0.000978144
ENSG00000228737.2	9.76e-06	U	0.000978144
ENSG00000279786.1	1.1e-05	D	0.00102457
ENSG00000226835.1	1.65e-05	U	0.00147504
ENSG00000271894.1	1.96e-05	D	0.00168932
ENSG00000272917.1	2.89e-05	U	0.00240241
ENSG00000225302.2	3.39e-05	D	0.00272424
ENSG00000231607.7	4.08e-05	U	0.00316729
ENSG00000264112.1	4.63e-05	U	0.00324561
ENSG00000267028.1	4.47e-05	U	0.00324561
ENSG00000267219.1	4.72e-05	D	0.00324561
ENSG00000234572.1	4.88e-05	D	0.00324561
ENSG00000223799.1	4.83e-05	U	0.00324561
ENSG00000236856.1	5.13e-05	U	0.00331742
ENSG00000279338.1	5.43e-05	D	0.00341662
ENSG00000224613.5	6.33e-05	U	0.00388273
ENSG00000258908.1	6.68e-05	U	0.00398615
ENSG00000230876.5	6.84e-05	D	0.00398615
ENSG00000231964.1	0.000109726	D	0.00594563
ENSG00000259768.5	0.00010633	D	0.00594563
ENSG00000167912.5	0.000108011	D	0.00594563
ENSG00000233005.1	0.000123203	D	0.00652418
ENSG00000227589.1	0.000127206	D	0.00658642
ENSG00000236528.1	0.000145668	U	0.0073784
ENSG00000233755.1	0.000162687	D	0.00796374
ENSG00000279166.1	0.000165901	U	0.00796374
ENSG00000249207.1	0.000167478	D	0.00796374
ENSG00000280046.1	0.0001734	D	0.00808046
ENSG00000237413.4	0.000220098	U	0.0100554
ENSG00000248115.1	0.000240774	D	0.0107885
ENSG00000232710.1	0.000278765	D	0.0120282
ENSG00000281538.1	0.000278765	D	0.0120282
ENSG00000224789.1	0.000345221	U	0.0146248
ENSG00000248165.1	0.000374655	U	0.0155883
ENSG00000263753.5	0.000398702	D	0.0162978
ENSG00000262251.1	0.000450203	U	0.0177792
ENSG00000225521.1	0.000449946	D	0.0177792
ENSG00000179840.5	0.000486696	U	0.0189
ENSG00000251003.6	0.000515257	D	0.0196811
ENSG00000237281.1	0.000562132	D	0.0211253
ENSG00000280064.1	0.00060501	D	0.0223758
ENSG00000237836.4	0.000683256	D	0.0248748
ENSG00000116652.6	0.000710134	U	0.0254
ENSG00000274020.1	0.000719484	D	0.0254
ENSG00000231025.1	0.000771979	D	0.0268464
ENSG00000234222.5	0.0008284	D	0.0283849
ENSG00000259736.1	0.0008593	U	0.0290169
ENSG00000273118.1	0.000994485	D	0.032843
ENSG00000184608.7	0.00100079	D	0.032843
ENSG00000257815.4	0.00101736	D	0.0329228
ENSG00000230021.6	0.00106043	U	0.0338466
ENSG00000260583.1	0.00110556	U	0.0348102
ENSG00000244332.1	0.00116219	U	0.0361052
ENSG00000230027.1	0.00120126	D	0.036828
ENSG00000230393.1	0.00127678	U	0.0371862
ENSG00000250101.1	0.00126171	D	0.0371862
ENSG00000249684.4	0.00126171	D	0.0371862
ENSG00000259820.1	0.00127589	U	0.0371862
ENSG00000260196.1	0.00132689	D	0.0381687
ENSG00000183250.10	0.00135845	D	0.0385998
ENSG00000241679.2	0.00149829	U	0.0420604
ENSG00000268205.1	0.00156541	U	0.0434216
ENSG00000235910.1	0.00159504	U	0.0437227
ENSG00000275585.1	0.00164205	U	0.0444882
ENSG00000279390.1	0.00176219	D	0.0471943
ENSG00000228853.1	0.00185502	D	0.0491159
ENSG00000262691.1	0.00191574	U	0.0500765
ENSG00000259080.1	0.00193428	D	0.0500765
ENSG00000266101.1	0.00211105	D	0.0540521
ENSG00000254671.2	0.00224709	U	0.0562982
ENSG00000267278.4	0.0022411	U	0.0562982
ENSG00000234953.2	0.00230656	U	0.0565714
ENSG00000248138.4	0.0022937	D	0.0565714
ENSG00000231551.5	0.00234031	D	0.0567215
ENSG00000250906.1	0.00236137	D	0.0567215
ENSG00000261351.2	0.00254206	D	0.0604387
ENSG00000226994.6	0.00278062	U	0.0654429
ENSG00000267040.5	0.00284153	U	0.0655522
ENSG00000267787.4	0.00284153	U	0.0655522
ENSG00000235597.1	0.00296893	D	0.0671612
ENSG00000234781.2	0.00296893	D	0.0671612
ENSG00000262151.1	0.00299967	D	0.067204
ENSG00000267767.2	0.00317708	D	0.0698358
ENSG00000261754.2	0.00317708	D	0.0698358
ENSG00000258301.3	0.00327826	D	0.0713864
ENSG00000260715.1	0.00340207	D	0.0733964
ENSG00000274265.3	0.0034652	D	0.0734118
ENSG00000235939.1	0.00346579	D	0.0734118
ENSG00000259735.1	0.00368132	D	0.0772745
ENSG00000231999.5	0.00400671	D	0.0833539
ENSG00000174171.5	0.00405364	D	0.0835839
ENSG00000261879.4	0.00411098	D	0.0840227
ENSG00000272770.1	0.00422565	D	0.0856153
ENSG00000227292.1	0.0042629	U	0.0856254
ENSG00000249249.1	0.00458395	U	0.0912871
ENSG00000269131.1	0.00462754	D	0.0913743
ENSG00000245532.5	0.00471569	U	0.0923055
ENSG00000244513.5	0.00475393	U	0.0923055
ENSG00000257261.4	0.00487963	U	0.0931929
ENSG00000229619.3	0.00485309	D	0.0931929
ENSG00000272145.1	0.00521188	D	0.0978398
ENSG00000203876.8	0.00523605	D	0.0978398
ENSG00000227253.3	0.00531443	D	0.0978398
ENSG00000245904.3	0.0053329	D	0.0978398
ENSG00000235665.4	0.00529304	D	0.0978398
ENSG00000279322.1	0.00544916	U	0.0991918
ENSG00000228794.7	0.00562684	D	0.100948
ENSG00000231312.5	0.0056323	U	0.100948
ENSG00000272138.1	0.00577274	D	0.101898
ENSG00000249328.2	0.00577274	D	0.101898
ENSG00000257027.1	0.00592311	U	0.103093
ENSG00000279434.1	0.00592897	U	0.103093
ENSG00000234773.5	0.00598382	D	0.103276
ENSG00000259327.1	0.00617754	D	0.105096
ENSG00000272780.4	0.00617946	D	0.105096
ENSG00000264860.1	0.00633061	D	0.106117
ENSG00000271893.1	0.00631284	U	0.106117
ENSG00000232184.1	0.00643295	D	0.107063
ENSG00000270820.4	0.00652283	D	0.107789
ENSG00000196167.8	0.00694457	D	0.112367
ENSG00000260037.4	0.0068816	D	0.112367
ENSG00000227227.1	0.00692154	D	0.112367
ENSG00000233729.1	0.00781577	D	0.125591
ENSG00000280237.1	0.0079641	D	0.125682
ENSG00000255248.5	0.00804845	D	0.125682
ENSG00000267169.1	0.00793785	D	0.125682
ENSG00000250564.1	0.00814503	D	0.125682
ENSG00000250994.1	0.00814503	D	0.125682
ENSG00000260564.1	0.00808429	U	0.125682
ENSG00000272994.1	0.00862359	U	0.132191
ENSG00000281016.1	0.0088594	D	0.134918
ENSG00000258658.1	0.00911887	D	0.137967
ENSG00000234899.8	0.00960536	D	0.14439
ENSG00000261317.1	0.00989882	U	0.147848
